# Supplementary material for: Extracellular Vesicles Tropism: A Comparative Study between Passive Innate Tropism and the Active Engineered Targeting Capability of Lymphocyte-Derived EVs
Source: Membranes (Basel). 2021 Nov 18;11(11):886. doi: 10.3390/membranes11110886 (PMC8617986; doi:10.3390/membranes11110886)
Supplement: Supplementary file 1 [file membranes-11-00886-s001.zip]

Archive with 1 entries (1 files):
- membranes-1464888-supplementary.pdf
